# Supplementary material for: Mating system drives negative associations between morphological features in Schistosomatidae
Source: BMC Evol Biol. 2010 Aug 10;10:245. doi: 10.1186/1471-2148-10-245 (PMC2928788; doi:10.1186/1471-2148-10-245)
Supplement: Additional file 1 — Table S1: Morphological features noted for each Schistosomatidae species. M, monogamous; P, polygynandrous; NA, no available data. The surface area of each organ was calculated based on the length (l) and the width (w) of the organ using the ellipsis surface area formula (l × w π/4). The relative organ length is the length of the organ divided by the body length, and the relative organ surface area is the surface area of the organ divided by the body surface area. [file 1471-2148-10-245-S1.XLS]

## Sheet: tous
			mâle																												femelle
			corps			testicule					oral sucker (µm)				acetabulum (µm)				oesophagus		Vésicule séminale								Canal gynecophore		corps			receptacle seminal				oral sucker				acetabulum				egg
			longueur (µm)	epaisseur (µm)	surface	nombre	longueur (µm)	largeur (µm)	Surface	%corps	L	l	Surface	%corps	L	l	Surface	%corps		L/Ltot	ves seminal ext		ves seminal int		ve seminal tot		surface	%corps		L/Ltot	longueur	epaisseur	surface	longueur	largeur	surface	%corps	L	l	Surface	%corps	L	l	Surface	%corps	L	l	Surface	%corps
Griphobilharzia	monogame	amoena	2487	167	326199	1	86	68	4593.01	0.0140804	83	60	3911.28	0.0119905	94	81	5980.02	0.0183325	ND	ND	ND	ND	ND	ND	ND	ND	ND	ND	1674	0.6731	1440	120	135717	ND	ND	ND	ND	53	37	1540.17	0.0113484	0	0	0	0	ND	ND	ND	ND
Ornithobilharzia	monogame	dattai	5321	178	743880	53	40	32	53281.4	0.0716263	178.5	121	16963.4	0.022804	189	189	28055.2	0.0377147	ND	ND	ND	ND	ND	ND	51.5	38	1537.02	0.00206622	4695	0.882353	4835	95	360753	ND	ND	ND	ND	58	32	1457.7	0.00404071	32	32	804.248	0.00222936	128	43	4322.83	0.0119828
Ornithobilharzia	monogame	phalacrocoraxi	12370	614	5.96524e+06	190	52	52	403506	0.0676429	356	364	101775	0.0170613	747	705	413618	0.0693381	1137	0.0919159	ND	ND	ND	ND	39	9	275.675	4.62135e-05	10665	0.862167	ND	ND	ND	ND	ND	ND	ND	ND	ND	ND	ND	ND	ND	ND	ND	ND	ND	ND	ND
Ornithobilharzia	monogame	bomfordi	7089	357	1.98766e+06	61	50	90	215592	0.108465	306	306	73541.5	0.036999	340	340	90792	0.0456777	ND	ND	ND	ND	ND	ND	ND	ND	ND	ND	ND	ND	7310	172	987497	ND	ND	ND	ND	46	46	1661.9	0.00168294	42	42	1385.44	0.00140298	131	131	13478.2	0.0136489
Ornithobilharzia	monogame	canaliculata	9700	700	5.33285e+06	86	90	90	547108	0.102592	260	260	53092.9	0.00995582	360	360	101788	0.0190869	470	0.0484536	ND	ND	ND	ND	ND	ND	ND	ND	8639	0.890619	5100	190	761051	ND	ND	ND	ND	36	36	1017.88	0.00133746	32	32	804.248	0.00105676	42	25	824.668	0.00108359
Austrobilharzia	monogame	penneri	2032	125	199491	13	25	15	3828.82	0.0191929	158	158	19606.7	0.0982835	183	183	26302.2	0.131846	71	0.0349409	ND	ND	ND	ND	ND	ND	ND	ND	1524	0.75	2381	200	374007	present	present	ND	ND	61	61	2922.47	0.00781394	66	66	3421.19	0.00914742	102	90	7209.96	0.0192776
Austrobilharzia	monogame	terrigalensis	3030	318	756763	23	31	31	17359.7	0.0229394	134	134	14102.6	0.0186354	170	170	22698	0.0299936	87.5	0.0288779	ND	ND	ND	ND	ND	ND	ND	ND	2604	0.859406	3180	126	314693	present	present	ND	ND	49	49	1885.74	0.00599231	45	45	1590.43	0.00505391	100	100	7853.98	0.0249576
Austrobilharzia	monogame	variglandis	5000	420	1.64934e+06	23	150	81	219480	0.133071	270	270	57255.5	0.0347143	360	360	101788	0.0617143	ND	ND	ND	ND	ND	ND	ND	ND	ND	ND	4500	0.9	5000	250	981748	ND	ND	ND	ND	90	90	6361.73	0.00648	120	120	11309.7	0.01152	107.5	96.5	8147.52	0.008299
Bivitellobilharzia	monogame	nairi	16230	820	1.04525e+07	63	95	95	446558	0.0427224	380	380	113411	0.0108501	519	519	211556	0.0202396	ND	ND	ND	ND	ND	ND	ND	ND	ND	ND	ND	ND	22700	483	8.61118e+06	present	present	ND	ND	147	147	16971.7	0.00197089	173	173	23506.2	0.00272973	156	81	9924.29	0.00115249
Bivitellobilharzia	monogame	loxodontae	10510	1250	1.03182e+07	68	80	80	341805	0.0331265	270	270	57255.5	0.005549	353	353	97867.7	0.00948499	ND	ND	ND	ND	ND	ND	ND	ND	ND	ND	9427	0.896955	10860	610	5.20295e+06	ND	ND	ND	ND	70	70	3848.45	0.000739667	53	53	2206.18	0.000424026	161	84	10621.7	0.00204148
Schistosoma	monogame	mekongi	15000	410	4.8302e+06	7	105	95	54840.4	0.0113537	150	120	14137.2	0.00292683	310	300	73042	0.015122	500	0.0333333	ND	ND	ND	ND	ND	ND	ND	ND	14300	0.953333	12000	230	2.1677e+06	ND	ND	ND	ND	30	30	706.858	0.000326087	110	35	3023.78	0.00139493	45	40	1413.72	0.000652174
Schistosoma	monogame	bovis	17000	1070	1.42864e+07	4	175	135	74220.1	0.00519516	250	170	33379.4	0.00233645	400	400	125664	0.00879604	360	0.0211765	ND	ND	ND	ND	80	80	5026.55	0.000351842	16200	0.952941	15200	170	2.02947e+06	present	present	ND	ND	40	40	1256.64	0.000619195	56	56	2463.01	0.00121362	182	48	6861.24	0.0033808
Schistosoma	monogame	incognitum	5800	296	1.34837e+06	6	80	60	22619.5	0.0167754	150	120	14137.2	0.0104846	160	160	20106.2	0.0149115	257	0.0443103	ND	ND	ND	ND	39	26	796.394	0.000590634	5000	0.862069	5720	110	494173	ND	ND	ND	ND	78	50	3063.05	0.00619835	50	50	1963.5	0.0039733	118	61	5653.3	0.0114399
Schistosoma	monogame	sinensium	3670	210	605306	6	73	47	16168.2	0.0267108	112	96	8444.6	0.013951	165	168	21771.2	0.0359673	128	0.0348774	ND	ND	ND	ND	44	22	760.265	0.001256	3505	0.955041	4320	120	407150	0	0	0	0	61	41	1964.28	0.00482446	16	17	213.628	0.000524691	107	51	4285.92	0.0105266
Schistosoma	monogame	malayensis	6820	320	1.71405e+06	7	147	95	76776.6	0.0447924	212	214	35631.9	0.0207881	269	274	57888.6	0.0337729	273	0.0400293	ND	ND	ND	ND	50	66	2591.81	0.0015121	6512	0.954839	9160	210	1.51079e+06	0	0	0	0	72	49	2770.88	0.00183406	18	22	311.018	0.000205864	67	54	2841.57	0.00188085
Schistosoma	monogame	edwardiense	4400	140	483805	4	60	40	7539.82	0.0155844	120	120	11309.7	0.0233766	28	28	615.752	0.00127273	300	0.0681818	ND	ND	ND	ND	ND	ND	ND	ND	3680	0.836364	4200	47	155038	ND	ND	ND	ND	37.5	37.5	1104.47	0.00712386	46.5	46.5	1698.23	0.0109536	49	29	1116.05	0.00719858
Schistosoma	monogame	guineensis	11133	368	3.21773e+06	4	166	98	51107.4	0.0158831	213	213	35632.7	0.0110739	271	271	57680.4	0.0179258	ND	ND	ND	ND	ND	ND	29	59	1343.82	0.000417628	10133	0.910177	11668	202	1.85113e+06	0	0	0	0	41	41	1320.25	0.000713214	26	26	530.929	0.000286813	143	43	4829.41	0.0026089
Schistosoma	monogame	hippopotami	5700	200	895354	4	ND	ND	ND	ND	370	370	107521	0.120088	510	510	204282	0.228158	ND	ND	ND	ND	ND	ND	ND	ND	ND	ND	ND	ND	4100	100	322013	ND	ND	ND	ND	50	50	1963.5	0.00609756	50	50	1963.5	0.00609756	93	40	2921.68	0.00907317
Schistosoma	monogame	ovuncatum	4970	355	1.38572e+06	7	105	55	31749.7	0.0229121	180	180	25446.9	0.0183637	270	270	57255.5	0.0413183	ND	ND	ND	ND	ND	ND	ND	ND	ND	ND	ND	ND	4230	260	863781	0	0	0	0	60	60	2827.43	0.00327332	65	65	3318.31	0.00384161	70	45	2474	0.00286416
Schistosoma	monogame	curassoni	13000	600	6.12611e+06	4	177	100	55606.2	0.00907692	240	240	45238.9	0.00738462	440	440	152053	0.0248205	425	0.0326923	ND	ND	ND	ND	ND	ND	ND	ND	12550	0.965385	15500	300	3.6521e+06	0	0	0	0	55	55	2375.83	0.000650538	92.5	92.5	6720.06	0.00184005	115	34	3070.91	0.00084086
Schistosoma	monogame	rodhaini	6500	400	2.04204e+06	7	ND	ND	ND	ND	50	50	1963.5	0.000961538	250	250	49087.4	0.0240385	ND	ND	ND	ND	ND	ND	ND	ND	ND	ND	ND	ND	9750	200	1.53153e+06	ND	ND	ND	ND	52	52	2123.72	0.00138667	50	50	1963.5	0.00128205	145	58	6605.2	0.00431282
Schistosoma	monogame	indicum	11975	445	4.18529e+06	10	81.5	61.5	39366.1	0.00940583	236	180	33363.7	0.00797166	278.5	278.5	60917.2	0.0145551	ND	ND	ND	ND	ND	ND	63	40	1979.2	0.000472895	11075	0.924843	15675	193	2.37605e+06	0	0	0	0	106.5	45	3764.02	0.00158415	53	53	2206.18	0.000928511	95	35	2611.45	0.00109907
Schistosoma	monogame	spindale	9550	349	2.61769e+06	5	55	47	10151.3	0.00387795	256	233	46847.4	0.0178965	268.5	198.5	41859.6	0.015991	316	0.033089	ND	ND	ND	ND	30	68	1602.21	0.00061207	ND	ND	11690	147.5	1.35424e+06	ND	ND	ND	ND	65	45.5	2322.82	0.00171521	42.5	16	534.071	0.000394369	382	70	21001.5	0.015508
Schistosoma	monogame	nasale	8650	442.5	3.00621e+06	5	86.5	48.5	16474.7	0.00548023	177.5	210	29275.7	0.00973841	277.5	277.5	60480.6	0.0201185	413.5	0.0478035	ND	ND	ND	ND	32	32	804.248	0.000267529	ND	ND	9000	153	1.08149e+06	ND	ND	ND	ND	75	42.5	2503.46	0.00231481	39.5	39.5	1225.42	0.00113308	378	46.5	13804.9	0.0127647
Orientobilharzia	monogame	turkestanicum	6100	525	2.51524e+06	79	22	26	35490.6	0.0141102	214	180	30253.5	0.0120281	240.5	236.5	44672.1	0.0177606	ND	ND	ND	ND	ND	ND	ND	ND	ND	ND	ND	ND	5600	99	435425	ND	ND	ND	ND	62.5	57	2797.98	0.00642587	47	47	1734.94	0.00398449	74.5	22	1287.27	0.00295635
Orientobilharzia	monogame	harinasutai	2920	260	596274	62	35.1	19.5	33329.1	0.0558955	50.7	84.5	3364.76	0.00564298	117	126.1	11587.5	0.0194332	ND	ND	ND	ND	ND	ND	ND	ND	present	ND	2615	0.895548	2455	80	154252	ND	ND	ND	ND	20.5	31.2	502.341	0.00325662	29	46.8	1065.94	0.00691039	119.4	39.5	3704.17	0.0240137
Orientobilharzia	monogame	bomfordi	7089	357	1.98766e+06	61	50	45	107796	0.0542324	306	306	73541.5	0.036999	340	340	90792	0.0456777	ND	ND	ND	ND	ND	ND	ND	ND	ND	ND	ND	ND	7310	172	987497	ND	ND	ND	ND	46	46	1661.9	0.00168294	42	42	1385.44	0.00140298	130.5	60	6149.67	0.00622753
			7927.63	433.204	3.31761e+06	31.963	84.684	64.26	115454	0.0370698	210.47	200.352	39274.3	0.0218094	292.963	288.448	82600	0.0378914	364.462	0.0430524	ND	ND	ND	ND	45.75	44	1671.72	0.000759313	7183.22	0.88473	8091.69	193.827	1.50398e+06	0	0	0	0	60.0769	51.5654	2796.04	0.00351666	53.6923	50.6654	2974.97	0.00307431	129.636	57.06	6120.61	0.00799167
Macrobilharzia	polygyne	macrobilharzia	50000	3990	1.56687e+08	230	205	205	7.59146e+06	0.0484499	480	775	292168	0.00186466	1450	1030	1.17299e+06	0.00748622	ND	ND	ND	ND	ND	ND	ND	ND	ND	ND	43750	0.875	6900	325	1.76126e+06	present	present	ND	ND	143	143	16060.6	0.00911884	143	143	16060.6	0.00911884	ND	ND	ND	ND
Heterobilharzia	polygyne	americana	5200	1125	4.59458e+06	70	70	70	269392	0.0586325	399	399	125036	0.0272138	540	540	229022	0.0498462	ND	ND	ND	ND	ND	ND	ND	ND	ND	ND	3734	0.718077	9000	580	4.09978e+06	90	70	4948.01	0.0012069	50	50	1963.5	0.000478927	90	90	6361.73	0.00155172	78	50	3063.05	0.000747126
			27600	2557.5	8.06408e+07	150	137.5	137.5	3.93043e+06	0.0535412	439.5	587	208602	0.0145393	995	785	701007	0.0286662	ND	ND	ND	ND	ND	ND	ND	ND	ND	ND	23742	0.796538	7950	452.5	2.93052e+06	90	70	4948.01	0.0012069	96.5	96.5	9012.05	0.00479888	116.5	116.5	11211.2	0.00533528	78	50	3063.05	0.000747126
Schistosomatium	polygynandre	douthitti	3073	335	808532	26	39	43	34244.9	0.0423544	109	105	8988.88	0.0111175	135	135	14313.9	0.0177035	490	0.159453	ND	ND	ND	ND	83	125	8148.51	0.0100781	1760	0.57273	2480	134	261004	37	37	1075.21	0.00411952	70	65	3573.56	0.0136916	76	76	4536.46	0.0173808	56	39	1715.31	0.00657198
Bilharziella	polygynandre	polonica	3600	550	1.55509e+06	85	126	28	235525	0.151455	124	136	13245	0.00851717	174	174	23778.7	0.0152909	484	0.134444	93	50	64	36	ND	ND	5461.66	0.00351212	118	0.0327778	2780	150	327511	111	37	3225.63	0.00984892	73	73	4185.39	0.0127794	82	101	6504.67	0.0198609	241	18	3407.06	0.0104029
Bilharziella	polygynandre	lali	1690	614	814976	35	66	149	270326	0.331698	104	130	10618.6	0.0130293	143	163	18306.8	0.022463	132	0.0781065	ND	ND	ND	ND	150	50	5890.49	0.0072278	Imperfectly develloped	ND	ND	ND	ND	ND	ND	ND	ND	ND	ND	ND	ND	ND	ND	ND	ND	ND	ND	ND	ND
Bilharziella	polygynandre	littlebi	5100	190	761051	133	30	60	188024	0.247059	60	100	4712.39	0.00619195	100	100	7853.98	0.0103199	130	0.0254902	ND	ND	ND	ND	ND	ND	ND	ND	0	0	ND	ND	ND	ND	ND	ND	ND	ND	ND	ND	ND	ND	ND	ND	ND	ND	ND	ND	ND
Bilharziella	polygynandre	indica	2950	375	868847	75	87.5	32.5	167511	0.192797	100	100	7853.98	0.00903955	ND	ND	ND	ND	ND	ND	ND	ND	ND	ND	ND	ND	ND	ND	ND	ND	1800	190	268606	ND	ND	ND	ND	40	40	1256.64	0.00467836	75	75	4417.86	0.0164474	ND	ND	ND	ND
Trichobilharzia	polygynandre	regenti	11000	49	423330	120	39	28	102919	0.243117	37	30	871.792	0.00205937	34	29	774.403	0.00182931	265	0.0240909	28	140	104	28	ND	ND	5365.84	0.0126753	280	0.0254545	7110	62	346219	93	38	2775.6	0.00801688	37	30	871.792	0.00251803	34	29	774.403	0.00223674	289	89	20201.2	0.0583481
Trichobilharzia	polygynandre	ocellata	2880	32	72382.3	67	16	30	25258.4	0.348958	22	16	276.46	0.00381944	33	33	855.299	0.0118164	295	0.102431	ND	ND	ND	ND	210	12	1979.2	0.0273438	375	0.130208	2560	30	60318.6	72	10	565.487	0.009375	37	30	871.792	0.0144531	34	29	774.403	0.0128385	ND	ND	ND	ND
Trichobilharzia	polygynandre	szidati	3050	34	81445.8	70	20	20	21991.1	0.27001	28	18	395.841	0.00486017	19	19	283.529	0.0034812	ND	ND	ND	ND	ND	ND	12	200	1884.96	0.0231437	220	0.0721311	3000	36	84823	170	13	1735.73	0.020463	28	18	395.841	0.00466667	16	16	201.062	0.00237037	170	9	1201.66	0.0141667
Trichobilharzia	polygynandre	franki	4400	126	435425	ND	ND	ND	ND	ND	64	56	2814.87	0.00646465	49	63	2424.52	0.00556818	ND	ND	ND	ND	ND	ND	ND	ND	ND	ND	ND	ND	4400	126	435425	ND	ND	ND	ND	51	61	2443.37	0.00561147	43	54	1823.69	0.00418831	206	68	11001.9	0.025267
Trichobilharzia	polygynandre	physellae	7500	126	742201	160	28	32	112595	0.151704	26	34	694.292	0.00093545	24	24	452.389	0.000609524	ND	ND	ND	ND	ND	ND	ND	ND	ND	ND	145	0.0193333	4400	60	207345	ND	ND	ND	ND	34	26	694.292	0.00334848	28	28	615.752	0.0029697	210	72.5	11957.7	0.0576705
Trichobilharzia	polygynandre	stagnicolae	5500	80	345575	161	20	36	91043.4	0.263455	ND	ND	ND	ND	ND	ND	ND	ND	ND	ND	ND	ND	ND	ND	14	590	6487.39	0.0187727	ND	ND	5400	32	135717	24	80	1507.96	0.0111111	25	25	490.874	0.0036169	15.5	15.5	188.692	0.00139034	145	55	6263.55	0.0461516
Trichobilharzia	polygynandre	cameroni	4445	80	279288	95	34	30.5	77373.5	0.277039	35.5	42.5	1184.97	0.00424283	59	59	2733.97	0.00978909	ND	ND	ND	ND	ND	ND	ND	ND	ND	ND	ND	ND	4380	55.5	190922	30	98.5	2320.85	0.012156	29.5	36	834.093	0.00436875	38.5	31.5	952.492	0.00498889	179.5	60	8458.74	0.0443046
Trichobilharzia	polygynandre	indica	5255	87	359072	63	43	43	91488.7	0.254792	41	30	966.04	0.00269038	46	56	2023.19	0.00563448	349	0.0664129	42	200	28	200	ND	ND	10995.6	ND	315	0.0599429	2000	91	142942	67	26	1368.16	0.00957143	38	31	925.199	0.00647253	36	39	1102.7	0.00771429	104	33	2695.49	0.0188571
Trichobilharzia	polygynandre	australis	11100	70	610254	202	20	30	95190.3	0.155985	40	30	942.478	0.0015444	30	30	706.858	0.0011583	300	0.027027	20	140	30	200	ND	ND	6911.5	0.0113256	200	0.018018	14700	60	692721	130	30	3063.05	0.00442177	40	30	942.478	0.00136054	30	30	706.858	0.00102041	230	48	8670.8	0.012517
Trichobilharzia	polygynandre	parocellata	4400	90	311018	53	40	30	49951.3	0.160606	40	30	942.478	0.0030303	40	30	942.478	0.0030303	250	0.0568182	20	130	20	120	ND	ND	3926.99	0.0126263	250	0.0568182	3600	50	141372	80	10	628.319	0.00444444	40	30	942.478	0.00666667	40	30	942.478	0.00666667	170	50	6675.88	0.0472222
Trichobilharzia	polygynandre	arcuata	12600	70	692721	108	25	20	42411.5	0.0612245	40	30	942.478	0.00136054	40	30	942.478	0.00136054	300	0.0238095	20	90	20	190	ND	ND	4398.23	0.00634921	170	0.0134921	4600	41	148126	122	20	1916.37	0.0129374	28	22	483.805	0.00326617	25	22	431.969	0.00291622	125	55	5399.61	0.0364528
Dendritobilharzia	polygynandre	pulverulenta	6650	1010	5.27513e+06	135	106	71	797972	0.151271	absent	absent	0	0	absent	absent	0	0	620	0.0932331	ND	ND	ND	ND	290	90	20498.9	0.00388595	0	0	6730	1000	5.28573e+06	200	90	14137.2	0.00267459	0	0	0	0	0	0	0	0	102	91	7290.07	0.0013792
Dendritobilharzia	polygynandre	anatinarum	5980	760	3.56948e+06	149	?	?	ND	ND	absent	absent	0	0	absent	absent	0	0	520	0.0869565	ND	ND	ND	ND	ND	ND	ND	ND	0	0	6460	840	4.26188e+06	180	70	9896.02	0.00232198	0	0	0	0	0	0	0	0	60	65	3063.05	0.000718709
Gigantobilharzia	polygynandre	huronensis	9600	54	407150	300	35	35	288634	0.708912	absent	absent	0	0	absent	absent	0	0	478	0.0497917	ND	ND	ND	ND	750	28	16493.4	ND	1084	0.112917	2900	51	116160	136	38	4058.94	0.0349425	0	0	0	0	0	0	0	0	93	88	6427.7	0.0553347
Gigantobilharzia	polygynandre	plectropteri	8400	45	296881	150	18	18	38170.4	0.128571	absent	absent	0	0	absent	absent	0	0	800	0.0952381	ND	ND	ND	ND	ND	ND	ND	ND	200	0.0238095	6600	56	290283	85	20	1335.18	0.00459957	0	0	0	0	0	0	0	0	100	18	1413.72	0.00487013
Gigantobilharzia	polygynandre	tantali	18500	100	1.45299e+06	196	45	45	311725	0.214541	peu dvp	peu dvp	ND		absent	absent	0	0	625	0.0337838	400	20	675	20	ND	ND	16886.1	ND	0	0	7500	80	471239	37	25	726.493	0.00154167	43	31	1046.94	0.00222167	0	0	0	0	70	45	2474	0.00525
Gigantobilharzia	polygynandre	ardeolae	35000	155	4.26079e+06	700	60	60	1.9792e+06	0.464516	absent	absent	0	0	absent	absent	0	0	350	0.01	350	35	1660	65	ND	ND	94365.6	0.0221475	850	0.0242857	ND	ND	ND	ND	ND	ND	ND	ND	ND	ND	ND	ND	ND	ND	ND	ND	ND	ND	ND
Gigantobilharzia	polygynandre	adami	21000	100	1.64934e+06	280	75	55	907135	0.55	absent	absent	0	0	absent	absent	0	0	755	0.0359524	420	39	500	48	ND	ND	31714.4	0.0192286	1450	0.0690476	ND	ND	ND	ND	ND	ND	ND	ND	ND	ND	ND	ND	ND	ND	ND	ND	ND	ND	ND
Gigantobilharzia	polygynandre	nettapi	15000	138	1.62577e+06	57	60	90	241746	0.148696	absent	absent	0	0	absent	absent	0	0	725	0.0483333	360	35	735	35	ND	ND	30100.4	0.0185145	1250	0.0833333	ND	ND	ND	ND	ND	ND	ND	ND	ND	ND	ND	ND	ND	ND	ND	ND	ND	ND	ND
Gigantobilharzia	polygynandre	lawayi	7300	150	860011	500	34	37	494015	0.574429	absent	absent	0	0	absent	absent	0	0	ND	ND	ND	ND	ND	ND	ND	ND	ND	ND	2250	0.308219	10000	60	471239	ND	ND	ND	ND	ND	ND	ND	ND	ND	ND	ND	ND	ND	ND	ND	ND
Gigantobilharzia	polygynandre	gyroli	10000	50	392699	very numerous	?	?	ND	ND	30	30	706.858	0.0018	absent	absent	0	0	ND	ND	ND	ND	ND	ND	ND	ND	ND	ND	800	0.08	10000	50	392699	150	18	2120.58	0.0054	30	30	706.858	0.0018	0	0	0	0	ND	ND	ND	ND
Gigantobilharzia	polygynandre	huttoni	4720	38.5	142723	60	32	24	36191.1	0.253577	absent	absent	0	0	absent	absent	0	0	ND	ND	ND	ND	ND	ND	ND	ND	present	ND	282.5	0.0598517	6240	37	181333	ND	ND	ND	ND	0	0	0	0	0	0	0	0	94.5	64	4750.09	0.0261954
Gigantobilharzia	polygynandre	egreta	38850	275	8.391e+06	600	112.5	75	3.97608e+06	0.47385	absent	absent	0	0	absent	absent	0	0	1200	0.030888	ND	ND	ND	ND	ND	ND	ND	ND	0	0	ND	ND	ND	ND	ND	ND	ND	ND	ND	ND	ND	ND	ND	ND	ND	ND	ND	ND	ND
Allobilharzia	polygynandre	visceralis	25000	257	5.04618e+06	170	51	26	177044	0.0350848	57	48	2148.85	0.000425837	107	95	7983.57	0.0015821	240	0.0096	347	44	370	48	ND	ND	25940.1	0.00514054	831	0.03324	25000	99	1.94386e+06	143	36	4043.23	0.00208	54	44	1866.11	0.00096	72	67	3788.76	0.00194909	175	38	5222.9	0.00268687
			10156.7	208.293	1.4666e+06	175.926	48.5385	44.1538	417453	0.263681	56.3235	56.7941	2159.49	0.00300477	68.8667	69.3333	3125.04	0.0041347	465.4	0.059593	190.909	83.9091	382.364	90	215.571	156.429	16525	0.0134648	534.604	0.0748171	6288.7	147.413	732934	103.722	38.6944	3138.89	0.00889032	31.7045	28.2727	1024.16	0.00420365	29.3182	29.2273	1261.92	0.00476994	148.421	52.9211	6225.81	0.0249667
[truncated: 12 more columns]

## Sheet: avec seq (les rouges)
			mâle																												femelle
			corps			testicule					oral sucker (µm)				acetabulum (µm)				oesophagus		Vésicule séminale								Canal gynecophore		corps			receptacle seminal				oral sucker				acetabulum				egg
			longueur (µm)	epaisseur (µm)	surface	nombre	longueur (µm)	largeur (µm)	Surface	%corps	L	l	Surface	%corps	L	l	Surface	%corps		L/Ltot	ves seminal ext		ves seminal int		ve seminal tot		surface	%corps		L/Ltot	longueur	epaisseur	surface	longueur	largeur	surface	%corps	L	l	Surface	%corps	L	l	Surface	%corps	L	l	Surface	%corps
Griphobilharzia	amoena	monogame	2487	167	326199	1	86	68	4593.01	0.0140804	83	60	3911.28	0.0119905	94	81	5980.02	0.0183325	ND	ND	ND	ND	ND	ND	ND	ND	ND	ND	1674	0.6731	1440	120	135717	ND	ND	ND	ND	53	37	1540.17	0.0113484	0	0	0	0	ND	ND	ND	ND
Ornithobilharzia	canaliculata	monogame	9700	700	5.33285e+06	86	90	90	547108	0.102592	260	260	53092.9	0.00995582	360	360	101788	0.0190869	470	0.0484536	ND	ND	ND	ND	ND	ND	ND	ND	8639	0.890619	5100	190	761051	ND	ND	ND	ND	36	36	1017.88	0.00133746	32	32	804.248	0.00105676	42	25	824.668	0.00108359
Austrobilharzia	terrigalensis	monogame	3030	318	756763	23	31	31	17359.7	0.0229394	134	134	14102.6	0.0186354	170	170	22698	0.0299936	87.5	0.0288779	ND	ND	ND	ND	ND	ND	ND	ND	2604	0.859406	3180	126	314693	present	present	ND	ND	49	49	1885.74	0.00599231	45	45	1590.43	0.00505391	100	100	7853.98	0.0249576
Austrobilharzia	variglandis	monogame	5000	420	1.64934e+06	23	150	81	219480	0.133071	270	270	57255.5	0.0347143	360	360	101788	0.0617143	ND	ND	ND	ND	ND	ND	ND	ND	ND	ND	4500	0.9	5000	250	981748	ND	ND	ND	ND	90	90	6361.73	0.00648	120	120	11309.7	0.01152	107.5	96.5	8147.52	0.008299
Bivitellobilharzia	nairi	monogame	16230	820	1.04525e+07	63	95	95	446558	0.0427224	380	380	113411	0.0108501	519	519	211556	0.0202396	ND	ND	ND	ND	ND	ND	ND	ND	ND	ND	ND	ND	22700	483	8.61118e+06	present	present	ND	ND	147	147	16971.7	0.00197089	173	173	23506.2	0.00272973	156	81	9924.29	0.00115249
Schistosoma	mekongi	monogame	15000	410	4.8302e+06	7	105	95	54840.4	0.0113537	150	120	14137.2	0.00292683	310	300	73042	0.015122	500	0.0333333	ND	ND	ND	ND	ND	ND	ND	ND	14300	0.953333	12000	230	2.1677e+06	ND	ND	ND	ND	30	30	706.858	0.000326087	110	35	3023.78	0.00139493	45	40	1413.72	0.000652174
Schistosoma	bovis	monogame	17000	1070	1.42864e+07	4	175	135	74220.1	0.00519516	250	170	33379.4	0.00233645	400	400	125664	0.00879604	360	0.0211765	ND	ND	ND	ND	80	80	5026.55	0.000351842	16200	0.952941	15200	170	2.02947e+06	present	present	ND	ND	40	40	1256.64	0.000619195	56	56	2463.01	0.00121362	182	48	6861.24	0.0033808
Schistosoma	incognitum	monogame	5800	296	1.34837e+06	6	80	60	22619.5	0.0167754	150	120	14137.2	0.0104846	160	160	20106.2	0.0149115	257	0.0443103	ND	ND	ND	ND	39	26	796.394	0.000590634	5000	0.862069	5720	110	494173	ND	ND	ND	ND	78	50	3063.05	0.00619835	50	50	1963.5	0.0039733	118	61	5653.3	0.0114399
Schistosoma	sinensium	monogame	3670	210	605306	6	73	47	16168.2	0.0267108	112	96	8444.6	0.013951	165	168	21771.2	0.0359673	128	0.0348774	ND	ND	ND	ND	44	22	760.265	0.001256	3505	0.955041	4320	120	407150	0	0	0	0	61	41	1964.28	0.00482446	16	17	213.628	0.000524691	107	51	4285.92	0.0105266
Schistosoma	malayensis	monogame	6820	320	1.71405e+06	7	147	95	76776.6	0.0447924	212	214	35631.9	0.0207881	269	274	57888.6	0.0337729	273	0.0400293	ND	ND	ND	ND	50	66	2591.81	0.0015121	6512	0.954839	9160	210	1.51079e+06	0	0	0	0	72	49	2770.88	0.00183406	18	22	311.018	0.000205864	67	54	2841.57	0.00188085
Schistosoma	edwardiense	monogame	4400	140	483805	4	60	40	7539.82	0.0155844	120	120	11309.7	0.0233766	28	28	615.752	0.00127273	300	0.0681818	ND	ND	ND	ND	ND	ND	ND	ND	3680	0.836364	4200	47	155038	ND	ND	ND	ND	37.5	37.5	1104.47	0.00712386	46.5	46.5	1698.23	0.0109536	49	29	1116.05	0.00719858
Schistosoma	guineensis	monogame	11133	368	3.21773e+06	4	166	98	51107.4	0.0158831	213	213	35632.7	0.0110739	271	271	57680.4	0.0179258	ND	ND	ND	ND	ND	ND	29	59	1343.82	0.000417628	10133	0.910177	11668	202	1.85113e+06	0	0	0	0	41	41	1320.25	0.000713214	26	26	530.929	0.000286813	143	43	4829.41	0.0026089
Schistosoma	hippopotami	monogame	5700	200	895354	4	ND	ND	ND	ND	370	370	107521	0.120088	510	510	204282	0.228158	ND	ND	ND	ND	ND	ND	ND	ND	ND	ND	ND	ND	4100	100	322013	ND	ND	ND	ND	50	50	1963.5	0.00609756	50	50	1963.5	0.00609756	93	40	2921.68	0.00907317
Schistosoma	curassoni	monogame	13000	600	6.12611e+06	4	177	100	55606.2	0.00907692	240	240	45238.9	0.00738462	440	440	152053	0.0248205	425	0.0326923	ND	ND	ND	ND	ND	ND	ND	ND	12550	0.965385	15500	300	3.6521e+06	0	0	0	0	55	55	2375.83	0.000650538	92.5	92.5	6720.06	0.00184005	115	34	3070.91	0.00084086
Schistosoma	rodhaini	monogame	6500	400	2.04204e+06	7	ND	ND	ND	ND	50	50	1963.5	0.000961538	250	250	49087.4	0.0240385	ND	ND	ND	ND	ND	ND	ND	ND	ND	ND	ND	ND	9750	200	1.53153e+06	ND	ND	ND	ND	52	52	2123.72	0.00138667	50	50	1963.5	0.00128205	145	58	6605.2	0.00431282
Schistosoma	indicum	monogame	11975	445	4.18529e+06	10	81.5	61.5	39366.1	0.00940583	236	180	33363.7	0.00797166	278.5	278.5	60917.2	0.0145551	ND	ND	ND	ND	ND	ND	63	40	1979.2	0.000472895	11075	0.924843	15675	193	2.37605e+06	0	0	0	0	106.5	45	3764.02	0.00158415	53	53	2206.18	0.000928511	95	35	2611.45	0.00109907
Schistosoma	spindale	monogame	9550	349	2.61769e+06	5	55	47	10151.3	0.00387795	256	233	46847.4	0.0178965	268.5	198.5	41859.6	0.015991	316	0.033089	ND	ND	ND	ND	30	68	1602.21	0.00061207	ND	ND	11690	147.5	1.35424e+06	ND	ND	ND	ND	65	45.5	2322.82	0.00171521	42.5	16	534.071	0.000394369	382	70	21001.5	0.015508
Schistosoma	nasale	monogame	8650	442.5	3.00621e+06	5	86.5	48.5	16474.7	0.00548023	177.5	210	29275.7	0.00973841	277.5	277.5	60480.6	0.0201185	413.5	0.0478035	ND	ND	ND	ND	32	32	804.248	0.000267529	ND	ND	9000	153	1.08149e+06	ND	ND	ND	ND	75	42.5	2503.46	0.00231481	39.5	39.5	1225.42	0.00113308	378	46.5	13804.9	0.0127647
Orientobilharzia	turkestanicum	monogame	6100	525	2.51524e+06	79	22	26	35490.6	0.0141102	214	180	30253.5	0.0120281	240.5	236.5	44672.1	0.0177606	ND	ND	ND	ND	ND	ND	ND	ND	ND	ND	ND	ND	5600	99	435425	ND	ND	ND	ND	62.5	57	2797.98	0.00642587	47	47	1734.94	0.00398449	74.5	22	1287.27	0.00295635
Schistosomatium	douthitti	polygynandre	3073	335	808532	26	39	43	34244.9	0.0423544	109	105	8988.88	0.0111175	135	135	14313.9	0.0177035	490	0.159453	ND	ND	ND	ND	83	125	8148.51	0.0100781	1760	0.57273	2480	134	261004	37	37	1075.21	0.00411952	70	65	3573.56	0.0136916	76	76	4536.46	0.0173808	56	39	1715.31	0.00657198
Bilharziella	polonica	polygynandre	3600	550	1.55509e+06	85	126	28	235525	0.151455	124	136	13245	0.00851717	174	174	23778.7	0.0152909	484	0.134444	93	50	64	36	ND	ND	5461.66	0.00351212	118	0.0327778	2780	150	327511	111	37	3225.63	0.00984892	73	73	4185.39	0.0127794	82	101	6504.67	0.0198609	241	18	3407.06	0.0104029
Trichobilharzia	regenti	polygynandre	11000	49	423330	120	39	28	102919	0.243117	37	30	871.792	0.00205937	34	29	774.403	0.00182931	265	0.0240909	28	140	104	28	ND	ND	5365.84	0.0126753	280	0.0254545	7110	62	346219	93	38	2775.6	0.00801688	37	30	871.792	0.00251803	34	29	774.403	0.00223674	289	89	20201.2	0.0583481
Trichobilharzia	ocellata	polygynandre	2880	32	72382.3	67	16	30	25258.4	0.348958	22	16	276.46	0.00381944	33	33	855.299	0.0118164	295	0.102431	ND	ND	ND	ND	210	12	1979.2	0.0273438	375	0.130208	2560	30	60318.6	72	10	565.487	0.009375	37	30	871.792	0.0144531	34	29	774.403	0.0128385	ND	ND	ND	ND
Trichobilharzia	szidati	polygynandre	3050	34	81445.8	70	20	20	21991.1	0.27001	28	18	395.841	0.00486017	19	19	283.529	0.0034812	ND	ND	ND	ND	ND	ND	12	200	1884.96	0.0231437	220	0.0721311	3000	36	84823	170	13	1735.73	0.020463	28	18	395.841	0.00466667	16	16	201.062	0.00237037	170	9	1201.66	0.0141667
Trichobilharzia	franki	polygynandre	4400	126	435425	ND	ND	ND	ND	ND	64	56	2814.87	0.00646465	49	63	2424.52	0.00556818	ND	ND	ND	ND	ND	ND	ND	ND	ND	ND	ND	ND	4400	126	435425	ND	ND	ND	ND	51	61	2443.37	0.00561147	43	54	1823.69	0.00418831	206	68	11001.9	0.025267
Dendritobilharzia	pulverulenta	polygynandre	6650	1010	5.27513e+06	135	106	71	797972	0.151271	absent	absent	0	0	absent	absent	0	0	620	0.0932331	ND	ND	ND	ND	290	90	20498.9	0.00388595	0	0	6730	1000	5.28573e+06	200	90	14137.2	0.00267459	0	0	0	0	0	0	0	0	102	91	7290.07	0.0013792
Gigantobilharzia	huronensis	polygynandre	9600	54	407150	300	35	35	288634	0.708912	absent	absent	0	0	absent	absent	0	0	478	0.0497917	ND	ND	ND	ND	750	28	16493.4	ND	1084	0.112917	2900	51	116160	136	38	4058.94	0.0349425	0	0	0	0	0	0	0	0	93	88	6427.7	0.0553347
Allobilharzia	visceralis	polygynandre	25000	257	5.04618e+06	170	51	26	177044	0.0350848	57	48	2148.85	0.000425837	107	95	7983.57	0.0015821	240	0.0096	347	44	370	48	ND	ND	25940.1	0.00514054	831	0.03324	25000	99	1.94386e+06	143	36	4043.23	0.00208	54	44	1866.11	0.00096	72	67	3788.76	0.00194909	175	38	5222.9	0.00268687
[truncated: 12 more columns]

## Sheet: Final
Species name	Mating system	Reference	Sample size		Male lenght (µm)		Male width (µm)		Testis number		Testis lenght (µm)		Testis width (µm)		Male oral sucker lenght (µm)		Male oral sucker width (µm)		Male ventral sucker lenght (µm)		Male ventral sucker width (µm)		Male oesophagus lenght (µm)		Seminal vesicule lenght (µm)		Seminal vesicule width (µm)		Gynecophorical canal lenght (µm)		Female lenght (µm)		Female width (µm)		Receptaculum seminis lenght (µm)		Receptaculum seminis width (µm)		Female oral sucker lenght (µm)		Female oral sucker width (µm)		Female ventral sucker lenght (µm)		Female ventral sucker width (µm)		Female oesophagus lenght (µm)		Ovary lenght (µm)
			Male	Female	mean	range	mean	range	mean	range	mean	range	mean	range	mean	range	mean	range	mean	range	mean	range	mean	range	mean	range	mean	range	mean	range	mean	range	mean	range	mean	range	mean	range	mean	range	mean	range	mean	range	mean	range	mean	range	mean
Griphobilharzia amoena	M	[1]	6		2487	2268-2770	167	120-221	1	1-1	86	78-92	68	56-90	83	74-100	60	54-64	94	82-110	81	78-86	NA	NA	NA	NA	NA	NA	1674	1426-2017	1440	1234-1717	120	80-164	NA	NA	NA	NA	53	46-64	37	30-42	0	0	0	0	NA	NA	102
Ornithobilharzia canaliculata	M	[2]	40		9700	3300-16500	700	600-800	86	60-115	90	40-140	90	40-140	260	NA	260	NA	360	NA	360	NA	470	290-650	NA	NA	NA	NA	8639	NA	5100	3400-6800	190	110-290	NA	NA	NA	NA	36	NA	36	NA	32	NA	32	NA	144	NA	NA
Austrobilharzia terrigalensis	M	[3]	8	5	3030	2300-4200	318	260-380	23	17-24	31	NA	31	NA	134	120-150	134	120-150	170	140-200	170	140-200	87.5	70-110	NA	NA	NA	NA	2604	NA	3180	3200-3400	126	100-130	Present	NA	Present	NA	49	44-58	49	44-58	45	35-49	45	35-49	118	80-160	387.5
Austrobilharzia variglandis	M	[4]	20	20	5000	4000-6000	420	280-560	23	23-23	150	NA	81	NA	270	NA	270	NA	360	NA	360	NA	NA	NA	NA	NA	NA	NA	4500	NA	5000	3000-7000	250	200-300	NA	NA	NA	NA	90	NA	90	NA	120	NA	120	NA	NA	NA	NA
Bivitellobilharzia nairi	M	[5]	74	31	16230	14400-17720	820	700-900	63	60-67	95	40-150	95	40-150	380	NA	380	NA	519	NA	519	NA	NA	NA	NA	NA	NA	NA	NA	NA	22700	20500-24000	483	450-510	Present	NA	Present	NA	147	138-156	147	138-156	173	NA	173	NA	NA	NA	2650
Schistosoma mekongi	M	[6]	>20	>20	15000	NA	410	NA	7	NA	105	NA	95	NA	150	NA	120	NA	310	NA	300	NA	500	NA	NA	NA	NA	NA	14300	NA	12000	NA	230	NA	NA	NA	NA	NA	30	NA	30	NA	110	NA	35	NA	220	NA	760
Schistosoma bovis	M	[7-8]	>20	>20	17000	12000-21500	1070	900-1300	4	3-5	175	150-200	135	120-150	250	NA	170	NA	400	NA	400	NA	360	280-470	80	NA	80	NA	16200	NA	15200	12800-20000	170	150-250	Present	NA	Present	NA	40	NA	40	NA	56	NA	56	NA	short	NA	560
Schistosoma incognitum	M	[9]	155		5800	2430-8860	296	100-457	6	2-7	80	NA	60	NA	150	100-200	120	80-180	160	85-260	160	85-260	257	160-360	39	32,3-48,5	26	26-26	5000	NA	5720	2570-7570	110	50-140	NA	NA	NA	NA	78	70-100	50	28-70	50	30-57	50	30-57	98.6	70-210	357
Schistosoma sinensium	M	[10]	19	20	3670	2340-5270	210	120-290	6	4-8	73	42-113	47	32-85	112	97-139	96	77-116	165	92-253	168	116-193	128	69-205	44	NA	22	NA	3505	NA	4320	3000-5710	120	80-150	0	0	0	0	61	46-69	41	30-49	16	14-21	17	14-21	51	28-72	456
Schistosoma malayensis	M	[11]	23	23	6820	4300-9210	320	240-430	7	6-8	147	99-230	95	99-230	212	153-264	214	164-279	269	208-335	274	195-353	273	193-365	50	NA	66	NA	6512	NA	9160	6480-11280	210	150-280	0	0	0	0	72	46-99	49	27-61	18	13-23	22	16-28	123	83-169	533
Schistosoma edwardiense	M	[12]	17	9	4400	3250-5450	140	120-170	4	4-4	60	NA	40	NA	120	80-140	120	80-140	28	20-36	28	20-36	300	220-690	NA	NA	NA	NA	3680	NA	4200	2900-5900	47	35-60	NA	NA	NA	NA	37.5	NA	37.5	NA	46.5	NA	46.5	NA	152.5	125-180	107
Schistosoma guineensis	M	[13]	38	12	11133	6734-15170	368	235-437	4	3-6	166	NA	98	NA	213	157-280	213	157-280	271	179-330	271	179-330	NA	NA	29	NA	59	NA	10133	NA	11668	7937-14319	202	133-244	0	0	0	0	41	33-56	41	33-56	26	17-33	26	17-33	NA	NA	653
Schistosoma hippopotami	M	[14]	11	6	5700	5200-5400	200	150-270	4	4-4	NA	NA	NA	NA	370	320-460	370	320-460	510	380-580	510	380-580	NA	NA	NA	NA	NA	NA	NA	NA	4100	3300-4700	100	90-110	NA	NA	NA	NA	50	NA	50	NA	50	NA	50	NA	NA	NA	131
Schistosoma curassoni	M	[15]	?	?	13000	8000-18000	600	500-700	4	3-5	177	125-230	100	80-120	240	220-260	240	220-260	440	330-500	440	330-500	425	400-450	NA	NA	NA	NA	12550	NA	15500	13000-18000	300	NA	0	0	0	0	55	45-55	55	45-55	92.5	85-100	92.5	85-100	200	NA	625
Schistosoma rodhaini	M	[16]	?	?	6500	NA	400	NA	7	NA	NA	NA	NA	NA	50	NA	50	NA	250	NA	250	NA	NA	NA	NA	NA	NA	NA	NA	NA	9750	9000-10500	200	NA	NA	NA	NA	NA	52	NA	52	NA	50	NA	50	NA	NA	NA	NA
Schistosoma indicum	M	[17]	?	?	11975	4100-19850	445	157-733	10	5-16	81.5	33-130	61.5	23-100	236	142-330	180	100-260	278.5	157-400	278.5	157-400	NA	NA	63	40-86	40	23-57	11075	NA	15675	4930-26420	193	86-300	0	0	0	0	106.5	97-116	45	40-50	53	40-66	53	40-66	NA	NA	463
Schistosoma spindale	M	[17]	?	?	9550	5600-13500	349	171-527	5	3-7	55	30-80	47	26-68	256	206-306	233	136-330	268.5	180-357	198.5	40-357	316	262-370	30	NA	68	NA	NA	NA	11690	7180-16200	147.5	95-200	NA	NA	NA	NA	65	44-86	45.5	23-68	42.5	37-48	16	16-16	134	112-156	386
Schistosoma nasale	M	[17]	?	?	8650	6300-11000	442.5	335-550	5	3-6	86.5	33-140	48.5	21-76	177.5	100-255	210	190-230	277.5	220-335	277.5	220-335	413.5	317-335	32	NA	32	NA	NA	NA	9000	7000-11000	153	103-203	NA	NA	NA	NA	75	50-100	42.5	37-48	39.5	NA	39.5	NA	143	106-180	195
Orientobilharzia turkestanicum	M	[17]	?	?	6100	4200-8000	525	330-720	79	78-80	22	NA	26	NA	214	173-225	180	147-213	240.5	192-289	236.5	192-278	NA	NA	NA	NA	NA	NA	NA	NA	5600	3400-7800	99	86-112	NA	NA	NA	NA	62.5	53-72	57	42-72	47	NA	47	NA	NA	NA	257.5
Schistosomatium douthitti	P	[18]	70	50	3073	1900-4525	335	NA	26	NA	39	NA	43	NA	109	NA	105	NA	135	NA	135	NA	490	NA	83	NA	125	NA	1760	NA	2480	1641-3553	134	NA	37	NA	37	NA	70	NA	65	NA	76	NA	76	NA	166	NA	225
Bilharziella polonica	P	[19]	50	41	3600	NA	550	NA	85	NA	126	NA	28	NA	124	119-138	136	133-142	174	NA	174	NA	484	NA	157	NA	44	NA	118	NA	2780	NA	150	NA	111	NA	37	NA	73	NA	73	NA	82	NA	101	NA	380	NA	184
Trichobilharzia regenti	P	[20]	5	5	11000	NA	49	28-101	120	NA	39	NA	28	NA	37	NA	30	NA	34	NA	29	NA	265	NA	244	NA	28	NA	280	230-387	7110	NA	62	NA	93	NA	38	NA	37	NA	30	NA	34	NA	29	NA	242	NA	317
Trichobilharzia ocellata	P	[21]	40	40	2880	1700-4400	32	15-48	67	57-76	16	NA	30	NA	22	16-27	16	12-20	33	NA	33	NA	295	NA	210	NA	12	NA	375	NA	2560	1500-3800	30	15-45	72	NA	10	NA	37	NA	30	NA	34	NA	29	NA	272	NA	195
Trichobilharzia szidati	P	[22]	?	?	3050	NA	34	NA	70	NA	20	NA	20	NA	28	NA	18	NA	19	NA	19	NA	NA	NA	12	NA	200	NA	220	NA	3000	NA	36	NA	170	NA	13	NA	28	NA	18	NA	16	NA	16	NA	NA	NA	340
Trichobilharzia franki	P	[23]	5	4	4400	4200-4600	126	122-129	NA	NA	NA	NA	NA	NA	64	NA	56	NA	49	NA	63	NA	NA	NA	NA	NA	NA	NA	NA	NA	4400	NA	126	NA	NA	NA	NA	NA	51	NA	61	NA	43	NA	54	NA	NA	NA	NA
Dendritobilharzia pulverulenta	P	[24]	100	72	6650	2950-13300	1010	400-1790	135	NA	106	NA	71	NA	0	0	0	0	0	0	0	0	620	370-910	290	NA	90	NA	0	0	6730	3350-10370	1000	400-1650	200	NA	90	NA	0	0	0	0	0	0	0	0	690	340-970	430
Gigantobilharzia huronensis	P	[25]	?	?	9600	NA	54	NA	300	NA	35	NA	35	NA	0	0	0	0	0	0	0	0	478	375-690	750	NA	28	NA	1084	795-1550	2900	NA	51	37-64	136	NA	38	NA	0	0	0	0	0	0	0	0	549	NA	123
Allobilharzia visceralis	P	[26]	17	4	25000	20000-30000	257	100-310	170	NA	51		26	NA	57	NA	48	NA	107	NA	95	NA	240	180-390	717	NA	46	NA	831	650-1100	25000	NA	99	NA	143	NA	36	NA	54	NA	44	NA	72	NA	67	NA	186	NA	810
1. Platt, T.R., et al., Griphobilharzia amoena N. Gen., N. Sp (Digenea: Schistosomatidae), a parasite of the freshwater crocodile Crocodylus Johnstoni (Reptilia: Crocodylia) from Australia, with the erection of a new subfamily, Griphobilharziinae. Journal of Parasitology, 1991. 77: p. 65-68.
2. Witenber, G. and J. Lengy, Redescription of Ornithobilharzia canaliculata (Rud.) Odhner, with notes on classification of the genus Ornithobilharzia and the subfamily Schistosomatinae (Trematoda). Israel Journal of Zoology, 1967. 16: p. 193-204.
3. Rohde, K., The bird schistosome Austrobilharzia terrigalensis from the great barrier reef, Australia. Zeitschrift für Parasitenkunde, 1977. 52: p. 39-51.
4. Chu, G.W.T.C. and C.E. Cutress, Austrobilharzia variglandis (Miller and Northup, 1926) Penner, 1953, (Trematoda: Schistosomatidae) in Hawaii with notes in its biology. Journal of Parasitology, 1954. 40: p. 515-524.
5. Sundaram, R.K., et al., On Bivitellobilharzia nairi (Mudaliar and Ramanujachari, 1945) Dutt and Srivastava, 1955 (Trematoda: Schistosomatidae) parasitic in indian elephants (Elephas maximus), with a redescription of the species. Indian Veterinary Journal 1972. 49(1): p. 1-10.
6. Voge, M., D. Bruckner, and J.I. Bruce, Schistosoma mekongi sp. n. from man and animals, compared with four geographic strains of Schistosoma japonicum. Journal of Parasitology, 1978. 64(4): p. 577-84.
7. Lengy, J., Studies on Schistosoma bovis (Sonsino, 1876) in Israel. Bulletin of the Research Council of Israel, 1962. 10E: p. 1-36.
8. Khalil, M., On the morphology of Schistosoma bovis. Journal of Helminthology, 1924. 11(2): p. 81-86.
9. Sinha, P.K. and H.D. Srivastava, Studies on Schistosoma incognitum Chandler, 1926. I. On the synonymy and morphology of the blood-fluke. Parasitology, 1956. 46(1-2): p. 91-100.
10. Greer, G.J., V. Kitikoon, and C. Lohachit, Morphology and life cycle of Schistosoma sinensium Pao, 1959, from northwest Thailand. Journal of Parasitology, 1989. 75(1): p. 98-101.
11. Greer, G.J., C.K. Ow-Yang, and H.S. Yong, Schistosoma malayensis n. sp.: a Schistosoma japonicum-complex schistosome from Peninsular Malaysia. Journal of Parasitology, 1988. 74(3): p. 471-80.
12. Thurston, J.P., Schistosomes from Hippopotamus amphibius L. II. The morphology of Schistosoma edwardiense sp. nov. Parasitology, 1964. 54: p. 67-72.
13. Combes, C. and J. Jourdane, Taxonomie, écologie et évolution des métazoaires parasites. Taxonomy, ecology and evolution of metazoan parasites. (Livre hommage à Louis Euzet). Volume 2. Etudes. Vol. 2. 2003, Perpignan: PUP.
14. Thurston, J.P., Schistosomes from Hippopotamus amphibius L. I. The morphology of Schistosoma hippopotami sp. nov. Parasitology, 1963. 53: p. 49-54.
15. Gretillat, S., Etude du cycle évolutif du schistosome des ruminants domestiques de l'ouest africain et confirmation de l'espèce Schistosoma curassoni Brumpt. 1931. Annales de Parasitologie Humaine et Comparée, 1962. 37: p. 556-568.
16. Brumpt, E., Description de deux bilharzies de mammifères africains : Schistosoma curassoni sp. inq. et S. rodhaini n. sp. Annales de Parasitologie Humaine et Comparée, 1931. 9: p. 325. 17. Chauhan, A.S., C.B. Srivastava, and B.S. Chaun, Studies on the trematode fauna of India. Part 6. Digenea : Schistosomatidae. A monographic aid to the identification of indian schistosomes. Journal of the Zo…
18. Price, E.W., A synopsis of the trematode family Schistosomatidae with descriptions of new species. Proceedings of the United States National Museum, 1929. 75: p. 1-39.
19. Khalifa, R., Studies on Schistosomatidae Looss, 1899 (Trematoda) of aquatic birds of Poland. 1. On the life cycle of Bilharziella polonica Kowalewski, 1895, with a discussion of the subfamily Bilharziellinae Price, 1929. Acta Parasitologica Polonica, 1972. 20(27): p. 343-365.
20. Horak, P., L. Kolarova, and J. Dvorak, Trichobilharzia regenti n. sp. (Schistosomatidae, Bilharziellinae), a new nasal schistosome from Europe. Parasite, 1998. 5(4): p. 349-57.
21. Bourns, T.K.R., J.C. Ellis, and M.E. Rau, Migration and development of Trichobilharzia ocellata (Trematoda : Schistosomatidae) in its duck hosts. Canadian Journal of Zoology, 1973. 51(10): p. 1021-1030.
22. Neuhaus, W., Biology and development of Trichobilharzia szidati N. Sp. (Trematoda, Schistosmatidae), a parasite causing dermatitis in man. Zeitschrift für Parasitenkunde, 1952. 15(3): p. 203-66.
23. Müller, V. and P. Kimmig, Trichobilharzia franki n. sp. - Die Ursache für Badedermatiden in südwestdeutschen Baggerseen. Applied Parasitology, 1994. 35: p. 12-31.
24. Ulmer, M.J. and F.J. Vande Vusse, Morphology of Dendritobilharzia pulverulenta (Braun, 1901) Skrjabin, 1924 (Trematoda: Schistosomatidae) with notes on secondary hermaphroditism in males. Journal of Parasitology, 1970. 56(1): p. 67-74.
25. Najim, A.T., Life history of Gigantobilharzia huronensis Najim, 1950. A dermatitis-producing bird blood-fluke (Trematoda-Schistosomatidae). Parasitology, 1956. 46: p. 443-469.
26. Kolarova, L., et al., Allobilharzia visceralis gen. nov., sp. nov. (Schistosomatidae-Trematoda) from Cygnus cygnus (L.) (Anatidae). Parasitology International, 2006. 55(3): p. 179-86.
[truncated: 1 more columns]
