# Supplementary material for: Mating system drives negative associations between morphological features in Schistosomatidae
Source: BMC Evol Biol. 2010 Aug 10;10:245. doi: 10.1186/1471-2148-10-245 (PMC2928788; doi:10.1186/1471-2148-10-245)
Supplement: Additional file 2 — Table S1: Accession numbers of the sequences used for phylogenetic reconstruction. [file 1471-2148-10-245-S2.XLS]

## Sheet: Feuil1
	CO1	18S	28S
Griphobilharzia amoena	AY899916.1	AY899915.1	AY899914.1
Ornithobilharzia canaliculata	AY157194.1	AY157222.1	AY157248.1
Austrobilharzia terrigalensis	AY157195.1	AY157223.1	AY157249.1
Austrobilharzia variglandis	AY157196.1	AY157224.1	AY157250.1
Bivitellobilharzia nairi	AY829249.1	AY829261.1	AY858888.1
Schistosoma mekongi	AY157199.1	AY157228.1	AY157253.1
Schistosoma bovis	AJ519521.1	AY318828.1	AY157266.1
Schistosoma incognitum	AY157201.1	AY157229.1	AY157255.1
Schistosoma sinensium	AY157197.1	AY157225.1	AY157251.1
Schistosoma malayensis	AY157198.1	AY157227.1	AY157252.1
Schistosoma edwardiense	AY197347.1	-	AY197344.1
Schistosoma guineensis	AJ519523.1	-	-
Schistosoma hippopotami	AY197346.1	AY197343.1	AY197343.1
Schistosoma curassoni	AJ519516.1	AY157236.1	AY157264.1
Schistosoma rodhaini	AY157202.1	AY157230.1	AY157256.1
Schistosoma indicum	AY157204.1	AY157231.1	AY157258.1
Schistosoma spindale	AY157203.1	Z11979.1	AY157257.1
Schistosoma nasale	AY157205.1	AY157232.1	AY157259.1
Orientobilharzia turkestanicum	AY157200.1	AF442499.1	AY157254.1
Schistosomatium douthitti	AY157193.1	AY157221.1	AY157247.1
Bilharziella polonica	AY157186.1	AY157214.1	AY157240.1
Trichobilharzia regenti	AY157190.1	AY157218.1	AY157244.1
Trichobilharzia ocellata	AY157189.1	AY157217.1	AY157243.1
Trichobilharzia szidati	FJ174496.1	AY157219.1	AY157245.1
Trichobilharzia franki	FJ174530.1	FJ711767.1	-
Dendritobilharzia pulverulenta	AY157187.1	AY157215.1	AY157241.1
Gigantobilharzia huronensis	AY157188.1	AY157216.1	AY157242.1
Allobilharzia visceralis	EF114219.1	EF114221.1	EF114223.1
Macrobilharzia macrobilharzia	AY829248.1	AY829260.1	AY858885.1
Heterobilharzia americana	AY157192.1	AY157220.1	AY157246.1
